# Supplementary material for: Obesity, Physical Activity and Occurrence of High Medical Expenditures at One-Year Follow-Up Among Japanese Beneficiaries of Employment-Based Health Insurances: An Analysis Based on a Nationwide Health Checkup Questionnaire
Source: Healthcare (Basel). 2026 Mar 19;14(6):777. doi: 10.3390/healthcare14060777 (PMC13027250; doi:10.3390/healthcare14060777)
Supplement: Supplementary file 1 [file healthcare-14-00777-s001.zip › Tables S1-S3.xlsx]

## Sheet: Suppl Table S1
Table S1 ORs of abdominal obesity and the combination of PA and abdominal obesity categories for HME2009 in all participants.
		WC < the reference value						WC ≥ the reference level
Comparison among abdominal obesity categories
	n	161899						83100
	HME2009 (%)	4.4						6.2
	NoME2009 (%)	22.6						21.9
	Sex and age-adjusted ORs	1	(	reference			)	1.39	(	1.34	-	1.45	)
	Multivariable-adjusted ORs (Model 1)	1	(	reference			)	1.21	(	1.16	-	1.26	)
	Multivariable-adjusted ORs (Model 2)	1	(	reference			)	1.11	(	1.06	-	1.15	)
	Predictive probability (%)	3						4
Comparison among eight groups stratified by PA and abdominal obesity categories
Inactive
	n	96713						54902
	HME2009 (%)	4.5						6.2
	NoME2009 (%)	22.4						22.1
	Sex and age-adjusted ORs	1	(	reference			)	1.37	(	1.31	-	1.44	)
	Multivariable-adjusted ORs (Model 1)	1	(	reference			)	1.19	(	1.13	-	1.25	)
	Multivariable-adjusted ORs (Model 2)	1	(	reference			)	1.1	(	1.04	-	1.16	)
	Predictive probability (%)	3						4
dPA
	n	32782						13033
	HME2009 (%)	4						5.8
	NoME2009 (%)	24						22.6
	Sex and age-adjusted ORs	0.88	(	0.83	-	0.94	)	1.27	(	1.17	-	1.38	)
	Multivariable-adjusted ORs (Model 1)	0.89	(	0.84	-	0.95	)	1.12	(	1.03	-	1.22	)
	Multivariable-adjusted ORs (Model 2)	0.92	(	0.86	-	0.98	)	1.05	(	0.96	-	1.14	)
	Predictive probability (%)	3						4
Ex
	n	12783						6951
	HME2009 (%)	4.9						6.7
	NoME2009 (%)	20.4						19.2
	Sex and age-adjusted ORs	1.01	(	0.92	-	1.1	)	1.38	(	1.24	-	1.52	)
	Multivariable-adjusted ORs (Model 1)	1	(	0.92	-	1.09	)	1.2	(	1.08	-	1.32	)
	Multivariable-adjusted ORs (Model 2)	0.97	(	0.89	-	1.06	)	1.03	(	0.93	-	1.15	)
	Predictive probability (%)	3						4
Active
	n	19621						8214
	HME2009 (%)	4.9						6.9
	NoME2009 (%)	22.7						21.7
	Sex and age-adjusted ORs	0.96	(	0.89	-	1.03	)	1.35	(	1.23	-	1.48	)
	Multivariable-adjusted ORs (Model 1)	0.96	(	0.89	-	1.03	)	1.17	(	1.07	-	1.29	)
	Multivariable-adjusted ORs (Model 2)	0.96	(	0.89	-	1.03	)	1.06	(	0.96	-	1.17	)
	Predictive probability (%)	3						4
HME2009, high medical expenditures in next year (2009); noME2009, no medical expenditures in next year (2009); OR, odds ratio; PA, physical activity.
Values in parentheses following the odds ratios indicate 95% confidence intervals.The reference level: waist circumference (WC) ≥85 cm for men and ≥90 cm for women.
Model 1: Adjusted for age, sex, hypertension, diabetes mellitus, dyslipidemia (LDL-C and medication), current smoking and current alcohol consumption status.
Model 2: Further adjusted for medical expenditures in the baseline year in addition to Model 1.

## Sheet: Suppl Table S2_men
Table S2 ORs of abdominal obesity and the combination of PA and abdominal obesity categories for HME2009 by sex.
		WC < the reference value						WC ≥ the reference level
Men
Comparison among abdominal obesity categories
	n	80291						71057
	HME2009 (%)	4.5						6.1
	NoME2009 (%)	28.4						23
	Sex and age-adjusted ORs	1	(	reference			)	1.36	(	1.3	-	1.43	)
	Multivariable-adjusted ORs (Model 1)	1	(	reference			)	1.19	(	1.13	-	1.25	)
	Multivariable-adjusted ORs (Model 2)	1	(	reference			)	1.09	(	1.04	-	1.15	)
	Predictive probability (%)	3						4
Comparison among eight groups stratified by PA and abdominal obesity categories
Inactive
	n	47407						47146
	HME2009 (%)	4.4						6
	NoME2009 (%)	28.4						23.2
	Sex and age-adjusted ORs	1	(	reference			)	1.36	(	1.29	-	1.45	)
	Multivariable-adjusted ORs (Model 1)	1	(	reference			)	1.19	(	1.12	-	1.26	)
	Multivariable-adjusted ORs (Model 2)	1	(	reference			)	1.1	(	1.03	-	1.17	)
	Predictive probability (%)	3						4
dPA
	n	15207						10682
	HME2009 (%)	4.1						5.5
	NoME2009 (%)	31.4						24
	Sex and age-adjusted ORs	0.92	(	0.84	-	1.01	)	1.24	(	1.13	-	1.36	)
	Multivariable-adjusted ORs (Model 1)	0.94	(	0.85	-	1.03	)	1.1	(	1	-	1.21	)
	Multivariable-adjusted ORs (Model 2)	0.96	(	0.88	-	1.06	)	1.04	(	0.94	-	1.14	)
	Predictive probability (%)	3						4
Ex
	n	7162						6157
	HME2009 (%)	4.9						6.6
	NoME2009 (%)	24.3						19.7
	Sex and age-adjusted ORs	1.04	(	0.92	-	1.16	)	1.36	(	1.22	-	1.52	)
	Multivariable-adjusted ORs (Model 1)	1.01	(	0.9	-	1.14	)	1.18	(	1.06	-	1.32	)
	Multivariable-adjusted ORs (Model 2)	0.97	(	0.86	-	1.1	)	1.03	(	0.91	-	1.15	)
	Predictive probability (%)	3						4
Active
	n	10515						7072
	HME2009 (%)	4.9						6.9
	NoME2009 (%)	27.1						22.8
	Sex and age-adjusted ORs	0.99	(	0.89	-	1.09	)	1.35	(	1.22	-	1.5	)
	Multivariable-adjusted ORs (Model 1)	0.97	(	0.88	-	1.07	)	1.17	(	1.05	-	1.3	)
	Multivariable-adjusted ORs (Model 2)	0.97	(	0.88	-	1.08	)	1.06	(	0.95	-	1.18	)
	Predictive probability (%)	3						4

## Sheet: Suppl Table S2_women
Continued
		WC < the reference value						WC ≥ the reference level
Women
Comparison among abdominal obesity categories
	n	81608						12043
	HME2009 (%)	4.4						7.1
	NoME2009 (%)	16.9						15.6
	Sex and age-adjusted ORs	1	(	reference			)	1.52	(	1.4	-	1.64	)
	Multivariable-adjusted ORs (Model 1)	1	(	reference			)	1.28	(	1.18	-	1.38	)
	Multivariable-adjusted ORs (Model 2)	1	(	reference			)	1.16	(	1.06	-	1.26	)
	Predictive probability (%)	3						4
Comparison among eight groups stratified by PA and abdominal obesity categories
Inactive
	n	49306						7756
	HME2009 (%)	4.5						7.1
	NoME2009 (%)	16.6						15.7
	Sex and age-adjusted ORs	1	(	reference			)	1.48	(	1.34	-	1.63	)
	Multivariable-adjusted ORs (Model 1)	1	(	reference			)	1.24	(	1.13	-	1.38	)
	Multivariable-adjusted ORs (Model 2)	1	(	reference			)	1.13	(	1.01	-	1.25	)
	Predictive probability (%)	3						4
dPA
	n	17575						2351
	HME2009 (%)	3.9						6.8
	NoME2009 (%)	17.7						16
	Sex and age-adjusted ORs	0.85	(	0.78	-	0.93	)	1.44	(	1.22	-	1.7	)
	Multivariable-adjusted ORs (Model 1)	0.85	(	0.78	-	0.93	)	1.23	(	1.04	-	1.45	)
	Multivariable-adjusted ORs (Model 2)	0.88	(	0.81	-	0.97	)	1.12	(	0.94	-	1.34	)
	Predictive probability (%)	3						4
Ex
	n	5621						794
	HME2009 (%)	4.9						7.9
	NoME2009 (%)	15.5						14.9
	Sex and age-adjusted ORs	0.98	(	0.87	-	1.12	)	1.5	(	1.15	-	1.95	)
	Multivariable-adjusted ORs (Model 1)	1	(	0.88	-	1.14	)	1.25	(	0.96	-	1.63	)
	Multivariable-adjusted ORs (Model 2)	0.98	(	0.86	-	1.12	)	1.13	(	0.86	-	1.5	)
	Predictive probability (%)	3						4
Active
	n	9106						1142
	HME2009 (%)	4.8						7.2
	NoME2009 (%)	17.6						15
	Sex and age-adjusted ORs	0.94	(	0.85	-	1.05	)	1.32	(	1.05	-	1.67	)
	Multivariable-adjusted ORs (Model 1)	0.96	(	0.86	-	1.06	)	1.13	(	0.9	-	1.43	)
	Multivariable-adjusted ORs (Model 2)	0.95	(	0.85	-	1.06	)	1.07	(	0.84	-	1.37	)
	Predictive probability (%)	3						3
HME2009, high medical expenditures in next year (2009); noME2009, no medical expenditures in next year (2009); OR, odds ratio; PA, physical activity.
Values in parentheses following the odds ratios indicate 95% confidence intervals.The reference level: waist circumference (WC) ≥85 cm for men and ≥90 cm for women.
Model 1: Adjusted for age, hypertension, diabetes mellitus, dyslipidemia (LDL-C and medication), current smoking and current alcohol consumption status.
Model 2: Further adjusted for medical expenditures in the baseline year in addition to Model 1.

## Sheet: Suppl Table S3_younger
Table S3 ORs of abdominal obesity and the combination of PA and abdominal obesity categories for HME2009 by age groups.
		WC < the reference value						WC ≥ the reference level
< 65 years
Comparison among abdominal obesity categories
	n	154834						78966
	HME2009 (%)	4.2						5.9
	NoME2009 (%)	22.8						22.1
	Sex and age-adjusted ORs	1	(	reference			)	1.4	(	1.34	-	1.46	)
	Multivariable-adjusted ORs (Model 1)	1	(	reference			)	1.2	(	1.15	-	1.26	)
	Multivariable-adjusted ORs (Model 2)	1	(	reference			)	1.1	(	1.05	-	1.15	)
	Predictive probability (%)	3						4
Comparison among eight groups stratified by PA and abdominal obesity categories
Inactive
	n	93522						52755
	HME2009 (%)	4.3						5.9
	NoME2009 (%)	22.6						22.3
	Sex and age-adjusted ORs	1	(	reference			)	1.38	(	1.31	-	1.45	)
	Multivariable-adjusted ORs (Model 1)	1	(	reference			)	1.19	(	1.13	-	1.25	)
	Multivariable-adjusted ORs (Model 2)	1	(	reference			)	1.09	(	1.03	-	1.15	)
	Predictive probability (%)	3						4
dPA
	n	31423						12392
	HME2009 (%)	3.8						5.5
	NoME2009 (%)	24.1						22.7
	Sex and age-adjusted ORs	0.89	(	0.83	-	0.95	)	1.28	(	1.18	-	1.39	)
	Multivariable-adjusted ORs (Model 1)	0.89	(	0.84	-	0.96	)	1.12	(	1.03	-	1.22	)
	Multivariable-adjusted ORs (Model 2)	0.92	(	0.86	-	0.99	)	1.04	(	0.95	-	1.14	)
	Predictive probability (%)	3						3
Ex
	n	11945						6462
	HME2009 (%)	4.7						6.2
	NoME2009 (%)	20.4						19.5
	Sex and age-adjusted ORs	1.02	(	0.93	-	1.12	)	1.35	(	1.22	-	1.51	)
	Multivariable-adjusted ORs (Model 1)	1.01	(	0.92	-	1.11	)	1.12	(	1.05	-	1.3	)
	Multivariable-adjusted ORs (Model 2)	0.98	(	0.89	-	1.07	)	1.01	(	0.9	-	1.13	)
	Predictive probability (%)	3						3
Active
	n	17944						7357
	HME2009 (%)	4.5						6.4
	NoME2009 (%)	23.1						22.3
	Sex and age-adjusted ORs	0.95	(	0.88	-	1.03	)	1.38	(	1.25	-	1.52	)
	Multivariable-adjusted ORs (Model 1)	0.95	(	0.88	-	1.03	)	1.17	(	1.06	-	1.3	)
	Multivariable-adjusted ORs (Model 2)	0.95	(	0.88	-	1.03	)	1.05	(	0.95	-	1.17	)
	Predictive probability (%)	3						3

## Sheet: Suppl Table S3_older
Continued
		WC < the reference value						WC ≥ the reference level
≥ 65 years
Comparison among abdominal obesity categories
	n	7065						4134
	HME2009 (%)	9						12
	NoME2009 (%)	19.1						17.6
	Sex and age-adjusted ORs	1	(	reference			)	1.36	(	1.19	-	1.54	)
	Multivariable-adjusted ORs (Model 1)	1	(	reference			)	1.24	(	1.09	-	1.41	)
	Multivariable-adjusted ORs (Model 2)	1	(	reference			)	1.18	(	1.02	-	1.35	)
	Predictive probability (%)	7						8
Comparison among eight groups stratified by PA and abdominal obesity categories
Inactive
	n	3191						2147
	HME2009 (%)	9.5						12.2
	NoME2009 (%)	18						17.6
	Sex and age-adjusted ORs	1	(	reference			)	1.31	(	1.09	-	1.56	)
	Multivariable-adjusted ORs (Model 1)	1	(	reference			)	1.2	(	1	-	1.44	)
	Multivariable-adjusted ORs (Model 2)	1	(	reference			)	1.15	(	0.95	-	1.39	)
	Predictive probability (%)	7						8
dPA
	n	1359						641
	HME2009 (%)	8						10.9
	NoME2009 (%)	21.5						20.3
	Sex and age-adjusted ORs	0.83	(	0.66	-	1.04	)	1.14	(	0.86	-	1.5	)
	Multivariable-adjusted ORs (Model 1)	0.86	(	0.68	-	1.08	)	1.07	(	0.81	-	1.42	)
	Multivariable-adjusted ORs (Model 2)	0.89	(	0.7	-	1.12	)	1.08	(	0.81	-	1.45	)
	Predictive probability (%)	7						8
Ex
	n	838						489
	HME2009 (%)	8.5						13.7
	NoME2009 (%)	20.4						15.7
	Sex and age-adjusted ORs	0.89	(	0.68	-	1.16	)	1.49	(	1.12	-	1.99	)
	Multivariable-adjusted ORs (Model 1)	0.9	(	0.69	-	1.19	)	1.36	(	1.02	-	1.82	)
	Multivariable-adjusted ORs (Model 2)	0.91	(	0.69	-	1.21	)	1.21	(	0.89	-	1.64	)
	Predictive probability (%)	7						9
Active
	n	1677						857
	HME2009 (%)	9.2						11.3
	NoME2009 (%)	18.5						16.8
	Sex and age-adjusted ORs	0.95	(	0.78	-	1.17	)	1.2	(	0.94	-	1.53	)
	Multivariable-adjusted ORs (Model 1)	0.97	(	0.79	-	1.19	)	0.88	(	1.05	-	1.45	)
	Multivariable-adjusted ORs (Model 2)	1	(	0.81	-	1.24	)	1.1	(	0.85	-	1.43	)
	Predictive probability (%)	7						8
HME2009, high medical expenditures in next year (2009); noME2009, no medical expenditures in next year (2009); OR, odds ratio; PA, physical activity.
Values in parentheses following the odds ratios indicate 95% confidence intervals.The reference level: waist circumference (WC) ≥85 cm for men and ≥90 cm for women.
Model 1: Adjusted for age, sex, hypertension, diabetes mellitus, dyslipidemia (LDL-C and medication), current smoking and current alcohol consumption status.
Model 2: Further adjusted for medical expenditures in the baseline year in addition to Model 1.
